# Supplementary material for: Sequence Permutation Generated Lysine and Tryptophan-Rich Antimicrobial Peptides with Enhanced Therapeutic Index
Source: Antibiotics (Basel). 2025 Oct 26;14(11):1077. doi: 10.3390/antibiotics14111077 (PMC12649549; doi:10.3390/antibiotics14111077)
Supplement: Supplementary file 1 [file antibiotics-14-01077-s001.zip]

Archive with 1 entries (1 files):
- antibiotics-3932628-supplementary.pdf
